# Supplementary material for: Work-Related Health Literacy: A Scoping Review to Clarify the Concept
Source: Int J Environ Res Public Health. 2021 Sep 22;18(19):9945. doi: 10.3390/ijerph18199945 (PMC8507793; doi:10.3390/ijerph18199945)
Supplement: Supplementary file 1 [file ijerph-18-09945-s001.zip]

Archive with 1 entries (1 files):
- ijerph-1368862-supplementary_AE-1.pdf
